# Supplementary material for: Enhanced Response for Foodborne Pathogens Detection by Au Nanoparticles Decorated ZnO Nanosheets Gas Sensor
Source: Biosensors (Basel). 2022 Sep 28;12(10):803. doi: 10.3390/bios12100803 (PMC9599186; doi:10.3390/bios12100803)
Supplement: Supplementary file 1 [file biosensors-12-00803-s001.zip]

Archive with 1 entries (1 files):
- biosensors-1919264-supplementary.pdf
